# Supplementary material for: A Pilot Study Using Next-Generation Sequencing in Advanced Cancers: Feasibility and Challenges
Source: PLoS One. 2013 Oct 30;8(10):e76438. doi: 10.1371/journal.pone.0076438 (PMC3813699; doi:10.1371/journal.pone.0076438)
Supplement: Table S3 [file pone.0076438.s012.xlsx]

## Sheet: Sheet1
Supplementary Table S3. WTS comparison for tumor and non-tumor
Patient	Control	Number of significant changing genes (q<0.05)
2	lung	1996
3	pancreas	1714
7	lymph node	1853
7	skin	1731
8	ureter	2323
10	kidney	1160
11	lung	495
